# Supplementary material for: Clinical and Radiological Predictors for Early Hematoma Expansion After Spontaneous Intracerebral Hemorrhage: A Retrospective Study
Source: Neurol Int. 2025 Oct 12;17(10):170. doi: 10.3390/neurolint17100170 (PMC12566760; doi:10.3390/neurolint17100170)
Supplement: Supplementary file 1 [file neurolint-17-00170-s001.zip]

Archive with 1 entries (1 files):
- neurolint-3883845-supplementary.pdf
